# Supplementary material for: Stable Isotope Biogeochemistry of Seabird Guano Fertilization: Results from Growth Chamber Studies with Maize (Zea Mays)
Source: PLoS One. 2012 Mar 30;7(3):e33741. doi: 10.1371/journal.pone.0033741 (PMC3316503; doi:10.1371/journal.pone.0033741)
Supplement: Table S1 — Raw isotopic and elemental data for all samples analyzed. (XLS) [file pone.0033741.s001.xls]

## Sheet: Table S1
Table S1. Raw isotopic and elemental data
SAMPLE	Tissue	Sampling Date	Treatment	δ13C (‰, VPDB)	δ15N (AIR)	%C	%N
SZPMZPC01	Anther	75	C0	-14.0244	4.95222	47.634	2.7867
SZPMZPC02	Anther	75	C0	-13.6142	5.77934	49.5689	2.73059
SZPMZPC03	Anther	75	C0	-13.8043	6.02811	46.2986	2.46467
SZPMZPC04	Anther	75	C0	-14.0094	5.59355	47.8695	2.20739
SZPMZPC05	Anther	75	C0	-14.5639	6.03126	43.3813	1.70257
SZPMZPG06	Anther	75	G1	-13.9314	37.3569	49.9101	3.21966
SZPMZPG07	Anther	75	G1	-13.8688	30.2487	50.4933	3.29682
SZPMZPG08	Anther	75	G1	-13.3613	31.3382	49.0492	3.17412
SZPMZPG09	Anther	75	G1	-13.2668	37.6739	47.2061	3.27013
SZPMZPG10	Anther	75	G1	-13.0728	34.6289	45.3324	3.06915
SZPMZPG01	Anther	75	G2	-13.885	41.8336	47.96	3.80774
SZPMZPG02	Anther	75	G2	-13.2976	42.4057	48.3254	3.42498
SZPMZPG03	Anther	75	G2	-13.25	41.0632	47.5	3.28054
SZPMZPG04	Anther	75	G2	-13.9269	42.6471	44.5018	3.34301
SZPMZPG05	Anther	75	G2	-13.2214	41.0632	37.9383	2.5747
SZPMZFC01	Grain	115	C0	-13.0072	2.04	42.2339	2.47
SZPMZFC02	Grain	115	C0	-12.66	3.11312	44.24	2.29501
SZPMZFC03	Grain	115	C0	-13.03	2.31842	42.61	2.19422
SZPMZFC04	Grain	115	C0	-12.91	2.37201	40.85	2.21885
SZPMZFC05	Grain	115	C0	-12.9083	3.63187	43.759	2.91102
SZPMZFG06	Grain	115	G1	-13.7665	26.665	41.9147	2.31363
SZPMZFG07	Grain	115	G1	-13.1845	22.8252	46.8682	2.43533
SZPMZFG08	Grain	115	G1	-13.9902	26.7859	44.421	2.63302
SZPMZFG09	Grain	115	G1	-14.2123	26.0896	49.5337	2.50448
SZPMZFG10	Grain	115	G1	-15.3188	25.27	46.2677	2.73
SZPMZFG01	Grain	115	G2	-13.8133	36.6804	45.8834	2.77971
SZPMZFG02	Grain	115	G2	-12.889	34.22	42.8809	2.51
SZPMZFG03	Grain	115	G2	-13.2793	33.7338	43.3269	2.38363
SZPMZFG04	Grain	115	G2	-13.105	29.0544	43.9443	2.8577
SZPMZFG05	Grain	115	G2	-13.4403	31.88	46.7303	2.45
SZPMZLC01	Leaf	30	C0		-1.50772		5.35031
SZPMZLC02	Leaf	30	C0		-4.95909		5.82847
SZPMZLC03	Leaf	30	C0		4.61193		4.01531
SZPMZLC04	Leaf	30	C0		-1.41388		5.50049
SZPMZLC05	Leaf	30	C0		1.7205		4.6421
SZPMZLC01	Leaf	75	C0		7.93504		3.1305
SZPMZLC02	Leaf	75	C0		5.01233		3.31223
SZPMZLC03	Leaf	75	C0		4.42007		1.93105
SZPMZLC04	Leaf	75	C0		4.61506		2.86319
SZPMZLC05	Leaf	75	C0		5.31576		2.37404
SZPMZLC01	Leaf	115	C0	-15.67	3.30886	38.99	0.823774
SZPMZLC02	Leaf	115	C0	-14.3564	4.1827	35.8473	1.23496
SZPMZLC03	Leaf	115	C0	-16.1158	2.46177	39.6203	1.55882
SZPMZLC04	Leaf	115	C0	-16.318	4.46293	41.4542	0.857263
SZPMZLC05	Leaf	115	C0	-15.9944	4.86294	41.6239	0.782668
SZPMZLG06	Leaf	30	G1		-0.580757		5.30998
SZPMZLG07	Leaf	30	G1		-12.3873		3.22903
SZPMZLG08	Leaf	30	G1		10.5804		5.58316
SZPMZLG09	Leaf	30	G1		-12.3686		5.23916
SZPMZLG10	Leaf	30	G1		-10.2039		4.91954
SZPMZLG06	Leaf	75	G1		34.5523		4.11912
SZPMZLG07	Leaf	75	G1		31.8256		4.45272
SZPMZLG08	Leaf	75	G1		29.6474		3.85671
SZPMZLG09	Leaf	75	G1		34.5512		4.25652
SZPMZLG10	Leaf	75	G1		31.8704		3.99097
SZPMZLG06	Leaf	115	G1	-15.1768	29.1229	33.4146	3.21218
SZPMZLG07	Leaf	115	G1	-15.0218	23.8092	42.5853	1.37798
SZPMZLG08	Leaf	115	G1	-15.3669	27.1367	41.7997	2.91584
SZPMZLG09	Leaf	115	G1	-14.3217	27.5645	39.4587	2.81882
SZPMZLG10	Leaf	115	G1	-15.6595	26.5142	45.9347	2.86911
SZPMZLG01	Leaf	30	G2		5.9174		5.73296
SZPMZLG02	Leaf	30	G2		-0.236663		5.36362
SZPMZLG03	Leaf	30	G2		4.55222		6.35459
SZPMZLG04	Leaf	30	G2		9.37607		5.42532
SZPMZLG05	Leaf	30	G2		10.4772		5.78936
SZPMZLG01	Leaf	75	G2		38.07		4.95
SZPMZLG02	Leaf	75	G2		39.551		4.93419
SZPMZLG03	Leaf	75	G2		36.9067		4.84494
SZPMZLG04	Leaf	75	G2		38.379		4.57271
SZPMZLG05	Leaf	75	G2		38.1517		4.88168
SZPMZLG01	Leaf	115	G2	-14.3062	28.7624	49.1274	2.53223
SZPMZLG02	Leaf	115	G2	-14.6952	32.969	41.3524	2.70045
SZPMZLG03	Leaf	115	G2	-16.645	34.4322	40.685	3.43535
SZPMZLG04	Leaf	115	G2	-15.0387	35.8879	38.901	3.08817
SZPMZLG05	Leaf	115	G2	-16.4025	34.3156	43.1462	4.06983
SZPMZRC01	Root	115	C0	-14.8889	3.74596	44.9875	0.706233
SZPMZRC02	Root	115	C0	-14.6925	3.78324	45.4867	1.06598
SZPMZRC03	Root	115	C0	-15.7339	2.09644	42.8236	0.711621
SZPMZRC04	Root	115	C0	-14.4372	3.516	44.718	0.707543
SZPMZRC05	Root	115	C0	-15.0711	4.51486	45.5679	0.746681
SZPMZRG06	Root	115	G1	-15.0151	32.2121	48.1375	0.857937
SZPMZRG07	Root	115	G1	-14.9098	37.5913	39.9134	1.83085
SZPMZRG08	Root	115	G1	-15.0369	37.2225	39.4933	2.3877
SZPMZRG09	Root	115	G1	-15.594	29.5567	46.7431	1.07809
SZPMZRG10	Root	115	G1	-15.3321	28.8251	46.9124	0.976837
SZPMZRG01	Root	115	G2	-14.28	37.5364	41.56	1.84075
SZPMZRG02	Root	115	G2	-14.367	42.9583	40.5495	2.38357
SZPMZRG03	Root	115	G2	-13.97	42.0217	39.53	2.31965
SZPMZRG04	Root	115	G2	-15.4412	37.1879	44.263	1.07067
SZPMZRG05	Root	115	G2	-14.31	40.5737	40.88	2.8138
SZPMZSC01	Stalk	115	C0	-15.258	5.6377	45.805	0.482101
SZPMZSC02	Stalk	115	C0	-15.0486	2.17367	45.6984	1.0723
SZPMZSC03	Stalk	115	C0	-15.1575	3.03333	48.4271	0.524727
SZPMZSC04	Stalk	115	C0	-14.9382	2.19777	49.4143	1.42054
SZPMZSC05	Stalk	115	C0	-15.4004	2.97268	45.3932	1.4354
SZPMZSG06	Stalk	115	G1	-16.1918	37.1818	34.5315	4.4162
SZPMZSG07	Stalk	115	G1	-15.6409	39.2507	36.7847	2.38184
SZPMZSG08	Stalk	115	G1	-15.0891	35.6932	40.7644	2.87352
SZPMZSG09	Stalk	115	G1	-15.3852	40.149	34.5828	2.4999
SZPMZSG10	Stalk	115	G1	-14.8917	39.7364	35.2579	2.51164
SZPMZSG01	Stalk	115	G2	-14.18	45.7476	29.3	3.59392
SZPMZSG02	Stalk	115	G2	-15.1233	45.1918	31.153	3.13915
SZPMZSG03	Stalk	115	G2	-14.01	44.1001	29.47	3.49678
SZPMZSG04	Stalk	115	G2	-15.4943	43.9077	28.9733	3.29462
SZPMZSG05	Stalk	115	G2	-14.45	44.4333	29.55	3.52728
